# Supplementary material for: Reducing Risks to Native Pollinators by Introduced Bees: A Review of Canada’s Legislation with Recommendations for Yukon Territory
Source: Biology (Basel). 2025 Mar 11;14(3):282. doi: 10.3390/biology14030282 (PMC11939998; doi:10.3390/biology14030282)
Supplement: Supplementary file 1 [file biology-14-00282-s001.zip]

Archive with 1 entries (1 files):
- biology-3490638-supplementary.pdf
